# Supplementary material for: Modeling cellular co-infection and reassortment of bluetongue virus in Culicoides midges
Source: Virus Evol. 2022 Sep 30;8(2):veac094. doi: 10.1093/ve/veac094 (PMC9662319; doi:10.1093/ve/veac094)
Supplement: veac094_Supp [file veac094_supp.zip]

Archive with 1 entries (1 files):
- suppl_data/btv_culicoides_coinfection_model_supplement_20220920.pdf
